# Supplementary material for: The causal role of gastroesophageal reflux disease in endometriosis: a bidirectional Mendelian randomization study
Source: Front Med (Lausanne). 2024 Oct 30;11:1440157. doi: 10.3389/fmed.2024.1440157 (PMC11558527; doi:10.3389/fmed.2024.1440157)
Supplement: Supplementary file 1 [file Table_1.XLSX]

## Sheet: Sheet1
Supplementary Table 1:Details of confounders/outcomes-related SNPs that were excluded from IVs screened based on the genome-wide significance threshold (P < 5e-8)
Confounders/outcomes	SNP	Chr	Position	EA	OA	Beta	SE	P-value
Body mass index	rs13107325	4	103188709	T	C	0.0701443	0.00918312	2.19938e-14
Body mass index	rs9636202	19	18449238	A	G	-0.035044	0.00547191	1.51022e-10
Body mass index	rs215614	7	32347335	A	G	-0.0328541	0.00497715	4.08413e-11
Body mass index	rs9940128	16	53800754	A	G	0.0332513	0.00486305	8.05749e-12
Body mass index	rs10133111	14	103377321	A	G	0.0417875	0.00650789	1.35338e-10
Body mass index	rs11762636	7	2061111	A	C	-0.0514827	0.00625598	1.88235e-16
Body mass index	rs12357321	10	21790476	A	G	0.0317159	0.00523077	1.33325e-09
Body mass index	rs1334297	13	58335375	A	G	-0.0387984	0.00545512	1.1413e-12
Body mass index	rs1937450	1	66478840	G	T	0.0315845	0.00484484	7.06806e-11
Body mass index	rs2023878	19	18834124	T	C	-0.0362846	0.00611913	3.03501e-09
Body mass index	rs2164300	4	67813017	T	C	-0.0264751	0.00482677	4.13352e-08
Body mass index	rs2240326	3	50128386	A	G	-0.0471681	0.00481335	1.13214e-22
Body mass index	rs2396133	7	109197067	G	A	0.0293547	0.00481787	1.10889e-09
Body mass index	rs2744961	6	34655000	T	C	0.0292007	0.00501549	5.81126e-09
Body mass index	rs2815749	1	72814783	G	A	0.0388767	0.0060216	1.07359e-10
Body mass index	rs2838771	21	46501576	C	G	-0.0280984	0.00506571	2.90964e-08
Body mass index	rs329122	5	133864599	A	G	-0.0289529	0.00488358	3.05485e-09
Body mass index	rs3766823	1	32197257	A	G	0.0393599	0.00638545	7.09316e-10
Body mass index	rs6711584	2	104421692	A	G	0.0322545	0.00483974	2.65583e-11
Body mass index	rs6722661	2	100806588	A	G	-0.0322543	0.00500354	1.14623e-10
Body mass index	rs6780459	3	104624105	T	A	0.0305507	0.0055211	3.13993e-08
Body mass index	rs7612999	3	35678337	A	G	0.0305231	0.00559546	4.89824e-08
Body mass index	rs773109	12	56374695	A	G	-0.0380572	0.00510213	8.71365e-14
Body mass index	rs903678	1	201809918	A	G	0.0277378	0.00508463	4.89091e-08
Body mass index	rs9372625	6	98344031	A	G	-0.037727	0.0049537	2.61818e-14
Body mass index	rs942065	14	94032065	A	G	0.0307384	0.00500925	8.44559e-10
Frequency of depressed mood in last 2 weeks	rs3793577	9	23737627	G	A	0.0270309	0.00484976	2.49436e-08
Frequency of depressed mood in last 2 weeks	rs1431196	18	50832102	G	A	0.0324197	0.00486448	2.65461e-11
Seen doctor for nerves, anxiety, tension or depression	rs1021363	10	106610839	G	A	-0.031217	0.00502204	5.09976e-10
Seen doctor for nerves, anxiety, tension or depression	rs12967855	18	35138245	G	A	-0.0365451	0.00513354	1.08793e-12
Seen doctor for nerves, anxiety, tension or depression	rs1592757	5	103889998	C	G	0.0311051	0.00502465	5.9975e-10
Seen doctor for nerves, anxiety, tension or depression	rs2043539	7	12253880	A	G	0.0272058	0.00486485	2.24042e-08
Age first birth	rs12204714	6	152235339	T	C	-0.028817	0.00499422	7.9241e-09
Age at menarche	rs2782641	1	44013355	A	G	0.0270882	0.00494583	4.32643e-08
Body fat percentage	rs12997558	2	41704580	A	G	0.0278184	0.00502214	3.03941e-08
Body fat percentage	rs1510719	4	140938116	C	T	-0.0388844	0.00494701	3.83619e-15
Body fat percentage	rs7206608	16	82872628	G	C	0.0291541	0.005145	1.45761e-08
Body fat percentage	rs7675588	4	80734978	A	C	-0.0335228	0.00595438	1.80264e-08
Body fat percentage	rs9615905	22	48875699	T	C	0.0275657	0.0048378	1.21233e-08
Whole body fat mass	rs1596747	2	193802478	G	A	0.0310869	0.00480742	1.00344e-10
Whole body fat mass	rs17379561	1	98340139	T	A	0.0530714	0.00686573	1.07622e-14
Height	rs1716171	12	123716376	T	C	0.0383981	0.00590382	7.82528e-11
Height	rs3828917	6	31465917	T	G	0.0671113	0.0120054	2.26945e-08
Endometriosis	rs7942368	11	76465362	T	C	-0.0339683	0.00591917	9.54135e-09
Abbreviations: GWAS: genome-wide association study; SNP: single nucleotide polymorphism; Chr: Chromosome; EA: effect allele; OA:other allele; SE: standard error.
