# Supplementary material for: The causal role of gastroesophageal reflux disease in endometriosis: a bidirectional Mendelian randomization study
Source: Front Med (Lausanne). 2024 Oct 30;11:1440157. doi: 10.3389/fmed.2024.1440157 (PMC11558527; doi:10.3389/fmed.2024.1440157)
Supplement: Supplementary file 2 [file Table_2.XLSX]

## Sheet: Sheet1
Supplementary Table 2: Details of the IVs screened based on the genome-wide significance threshold (P < 5e-8)
Exposure	Outcome	SNP	Chr	Position	EA	OA	Exposure			Outcome			F_statistics
							Beta	SE	P-value	Beta	SE	P-value
Gastroesophageal reflux	endometriosis	rs10010963	4	159839313	T	C	-0.0269803	0.00494665	4.92e-08	-0.0467	0.1401	0.7387	29.7489
Gastroesophageal reflux	endometriosis	rs1011407	2	60665768	G	A	-0.0420618	0.00735917	1.09343e-08	-0.1816	0.2385	0.4464	32.6677
Gastroesophageal reflux	endometriosis	rs10837002	11	38565727	G	C	0.0276491	0.00503665	4.02893e-08	0.0123	0.1418	0.9306	30.1355
Gastroesophageal reflux	endometriosis	rs11953061	5	120144025	T	C	0.0281599	0.00508694	3.09949e-08	-0.0632	0.1362	0.642401	30.6442
Gastroesophageal reflux	endometriosis	rs12453010	17	50316131	T	C	0.0296967	0.00493315	1.74606e-09	-0.1511	0.1373	0.2711	36.2383
Gastroesophageal reflux	endometriosis	rs12598916	16	60658751	G	C	-0.0332614	0.00539171	6.8729e-10	-0.0635	0.1508	0.673501	38.0564
Gastroesophageal reflux	endometriosis	rs13409451	2	144257639	G	A	-0.0277081	0.00493183	1.92943e-08	-0.0479	0.1394	0.731301	31.5644
Gastroesophageal reflux	endometriosis	rs1479405	12	15387519	T	C	0.0314843	0.0051514	9.85213e-10	0.1366	0.144	0.3429	37.354
Gastroesophageal reflux	endometriosis	rs1883842	20	41223062	G	T	0.0308332	0.00536826	9.26766e-09	0.2651	0.1702	0.1193	32.9891
Gastroesophageal reflux	endometriosis	rs2016933	3	65653157	G	C	-0.0310253	0.00542057	1.04275e-08	0.026	0.1548	0.8668	32.7599
Gastroesophageal reflux	endometriosis	rs2396766	7	114318071	A	G	0.0322057	0.00481878	2.33507e-11	-0.0231	0.1319	0.8609	44.6675
Gastroesophageal reflux	endometriosis	rs2734839	11	113286490	T	C	-0.0283478	0.00492778	8.78537e-09	0.1751	0.1323	0.1857	33.093
Gastroesophageal reflux	endometriosis	rs2834005	21	34291708	C	T	0.0296997	0.0051734	9.42041e-09	0.1533	0.1481	0.3004	32.9573
Gastroesophageal reflux	endometriosis	rs324769	12	83969240	T	C	-0.0267699	0.00483328	3.04775e-08	-0.1232	0.1357	0.364	30.6768
Gastroesophageal reflux	endometriosis	rs3863241	8	73890335	T	C	0.0324982	0.00481521	1.48799e-11	0.199	0.1343	0.1383	45.55
Gastroesophageal reflux	endometriosis	rs4300861	2	22549441	T	C	0.0307132	0.00494886	5.431e-10	-0.0175	0.1331	0.8953	38.5159
Gastroesophageal reflux	endometriosis	rs4382592	9	134870755	G	T	-0.0302679	0.00525091	8.19917e-09	0.2925	0.1468	0.0463895	33.2273
Gastroesophageal reflux	endometriosis	rs4713692	6	33807638	T	C	-0.0276128	0.00498634	3.06507e-08	0.0763	0.1394	0.584201	30.666
Gastroesophageal reflux	endometriosis	rs569356	1	29136686	G	A	-0.037919	0.00690971	4.07005e-08	-0.1248	0.1959	0.524	30.1158
Gastroesophageal reflux	endometriosis	rs7032155	9	122672771	A	C	0.02775	0.00491358	1.62686e-08	-0.0771	0.1369	0.5736	31.8955
Gastroesophageal reflux	endometriosis	rs7241572	18	77580712	A	G	0.0365511	0.00597464	9.49336e-10	-0.1424	0.1611	0.3767	37.4263
Gastroesophageal reflux	endometriosis	rs7527682	1	189172684	G	A	-0.026684	0.00482174	3.12831e-08	-0.0145	0.1363	0.9151	30.6263
Gastroesophageal reflux	endometriosis	rs7541875	1	190957589	G	A	0.0273972	0.00484976	1.61213e-08	0.1212	0.1355	0.3713	31.9133
Gastroesophageal reflux	endometriosis	rs7600261	2	212622818	T	C	0.0338034	0.00522051	9.47327e-11	-0.1378	0.1436	0.337	41.9271
Gastroesophageal reflux	endometriosis	rs761777	10	134938075	G	A	0.0345341	0.00554469	4.71455e-10	0.0951	0.1482	0.5211	38.792
Gastroesophageal reflux	endometriosis	rs7685686	4	3207142	G	A	-0.0279222	0.00489191	1.14427e-08	-0.0979	0.1328	0.461	32.5793
Gastroesophageal reflux	endometriosis	rs903959	8	142630782	A	T	0.0291631	0.00491608	2.9893e-09	-0.1898	0.1366	0.1647	35.1908
Gastroesophageal reflux	endometriosis	rs9373363	6	143150043	G	A	-0.0326836	0.00555966	4.13457e-09	0.0187	0.1394	0.8931	34.5592
Gastroesophageal reflux	endometriosis	rs9396740	6	17023108	A	G	-0.031493	0.0055587	1.46562e-08	0.266	0.1645	0.1058	32.0983
Gastroesophageal reflux	endometriosis	rs9529055	13	66957533	A	G	0.0266604	0.00481637	3.10549e-08	-0.1076	0.1325	0.4168	30.6403
Gastroesophageal reflux	endometriosis	rs9542729	13	31833578	G	C	-0.0363194	0.00599914	1.41205e-09	-0.0399	0.148	0.7873	36.6521
Abbreviations: SNP: single nucleotide polymorphism; Chr: Chromosome; EA: effect allele; OA:other allele; SE: standard error.
The R2 of each SNP is calculated by the "add_rsq" function of the TwoSampleMR R package
N: sample size.
