# Supplementary material for: The causal role of gastroesophageal reflux disease in endometriosis: a bidirectional Mendelian randomization study
Source: Front Med (Lausanne). 2024 Oct 30;11:1440157. doi: 10.3389/fmed.2024.1440157 (PMC11558527; doi:10.3389/fmed.2024.1440157)
Supplement: Supplementary file 3 [file Table_3.XLSX]

## Sheet: Sheet1
Supplementary Table 3: Details of confounders/outcomes-related SNPs that were excluded from IVs in reverse MR analysis screened based on the locus-wide significance threshold (P < 5e-8)
Exposure	Outcome	Confounders/outcomes	SNP	Chr	Position	EA	OA	Beta	SE	P-value
endometriosis	Gastroesophageal reflux	Endometriosis	rs10917151	1	22450487	A	G	0.1685	0.0232	4.03e-13
endometriosis	Gastroesophageal reflux	Menarche age at onset	rs11031005	11	30226356	C	T	-0.2379	0.0239	2.63e-23
endometriosis	Gastroesophageal reflux	Endometriosis	rs6546324	2	67856490	C	A	-0.125	0.019	4.31e-11
Abbreviations: GWAS: genome-wide association study; SNP: single nucleotide polymorphism; Chr: Chromosome; EA: effect allele; OA:other allele; SE: standard error.
