# Supplementary material for: The causal role of gastroesophageal reflux disease in endometriosis: a bidirectional Mendelian randomization study
Source: Front Med (Lausanne). 2024 Oct 30;11:1440157. doi: 10.3389/fmed.2024.1440157 (PMC11558527; doi:10.3389/fmed.2024.1440157)
Supplement: Supplementary file 4 [file Table_4.XLSX]

## Sheet: Sheet1
Supplementary Table 4: Details of the IVs screened based on the genome-wide significance threshold (P < 5e-8)
Exposure	Outcome	SNP	Chr	Position	EA	OA	Exposure			Outcome
							Beta	SE	P-value	Beta	SE	P-value
endometriosis	Gastroesophageal reflux	rs10757277	9	22124477	G	A	-0.1013	0.0178	1.25e-08	0.0103061	0.00481187	0.0322085
endometriosis	Gastroesophageal reflux	rs17694933	9	22164309	A	G	0.1331	0.0177	4.71e-14	-0.1816	0.00484758	0.18356
endometriosis	Gastroesophageal reflux	rs28517654	4	55993915	C	T	-0.1356	0.0205	3.86e-11	0.0123	0.00516095	0.551568
endometriosis	Gastroesophageal reflux	rs7455028	6	152042502	T	C	0.1247	0.0184	1.13e-11	-0.0632	0.00536875	0.0394848
endometriosis	Gastroesophageal reflux	rs9706167	12	95671904	A	G	0.1622	0.0249	7.69e-11	-0.1511	0.00600767	0.832229
Abbreviations: SNP: single nucleotide polymorphism; Chr: Chromosome; EA: effect allele; OA:other allele; SE: standard error.
